# Supplementary material for: Main-Chain Benzoxazines Containing an Erythritol Acetal Structure: Thermal and Degradation Properties
Source: Molecules. 2023 Oct 23;28(20):7234. doi: 10.3390/molecules28207234 (PMC10608865; doi:10.3390/molecules28207234)
Supplement: Supplementary file 1 [file molecules-28-07234-s001.zip]

Archive with 1 entries (1 files):
- molecules-2608283-supplementary.pdf
